# Supplementary material for: Family Eating Habits and Dietary Quality of Spanish Children and Adolescents: The PASOS Study
Source: Nutrients. 2026 Mar 25;18(7):1038. doi: 10.3390/nu18071038 (PMC13074208; doi:10.3390/nu18071038)
Supplement: Supplementary file 1 [file nutrients-18-01038-s001.zip]

Archive with 1 entries (1 files):
- nutrients-4195461-supplementary.pdf
